# Supplementary material for: Identification of autosomal cis expression quantitative trait methylation (cis eQTMs) in children’s blood
Source: eLife. 2022 Mar 18;11:e65310. doi: 10.7554/eLife.65310 (PMC8933004; doi:10.7554/eLife.65310)
Supplement: Source code 1. [file elife-65310-code1.zip]

Archive with 33 entries (28 files):
- src/
- src/1.preprocessData/
- src/1.preprocessData/1.createListCommonIDs.R
- src/1.preprocessData/2.cromatin.R
- src/1.preprocessData/3.dhs.R
- src/1.preprocessData/4.createGRSet.R
- src/1.preprocessData/5.createSummExp.R
- src/1.preprocessData/6.createAnnotation.R
- src/1.preprocessData/README
- src/README
- src/2.generateCatalogue/
- src/2.generateCatalogue/1.mainModel_splitDataByChr.sh
- src/2.generateCatalogue/2.mainModel_runPermutations.sh
- src/2.generateCatalogue/3.mainModel_geteQTMs.sh
- src/2.generateCatalogue/4.cellAdjModel_splitDataByChr.sh
- src/2.generateCatalogue/5.cellAdjModel_runPermutations.sh
- src/2.generateCatalogue/6.cellAdjModel_geteQTMs.sh
- src/2.generateCatalogue/7.meQTL_analysis.R
- src/2.generateCatalogue/README
- src/2.generateCatalogue/src/
- src/2.generateCatalogue/src/createInputFiles.R
- src/2.generateCatalogue/src/divide_data.R
- src/2.generateCatalogue/src/getBetaDistributionsCpGs.R
- src/2.generateCatalogue/src/getSignificantPairs.R
- src/2.generateCatalogue/src/runLinearModelSubset.R
- src/3.DownstreamAnalyses/
- src/3.DownstreamAnalyses/README
- src/3.DownstreamAnalyses/createWebFiles.R
- src/3.DownstreamAnalyses/eQTM_catalogue.R
- src/3.DownstreamAnalyses/eQTM_genetics.R
- src/3.DownstreamAnalyses/eQTM_interpretation.R
- src/3.DownstreamAnalyses/featuresDescriptives.R
- src/3.DownstreamAnalyses/populationDescriptives.R
