# Supplementary material for: Identification of autosomal cis expression quantitative trait methylation (cis eQTMs) in children’s blood
Source: eLife. 2022 Mar 18;11:e65310. doi: 10.7554/eLife.65310 (PMC8933004; doi:10.7554/eLife.65310)
Supplement: Source code 1. [file elife-65310-code1.zip › src/1.preprocessData/4.createGRSet.R]

###############################################################################
#' Create GenomicRatioSet for analysis (methylation)
###############################################################################

library('minfi', verbose = FALSE)

# Loading GRSet
load("./data/methylome_subcohort_ComBatSlide_notfitr_v4.Rdata")
gset <- methylome_subcohort_ComBatSlide_notfitr

## Load common IDs
load("results/preprocessFiles/comIds.Rdata")

# Select common IDs
gset <- gset[ , comIds]

## Remove crosshibridizing and SNPs probes
load("./data/badProbes.Rdata")
gset <- gset[!rownames(gset) %in% c(crossProbes, SNPsProbes), ]

save(gset, file = "results/preprocessFiles/Methylation_GRSet.RData")
