# Supplementary material for: Identification of autosomal cis expression quantitative trait methylation (cis eQTMs) in children’s blood
Source: eLife. 2022 Mar 18;11:e65310. doi: 10.7554/eLife.65310 (PMC8933004; doi:10.7554/eLife.65310)
Supplement: Source code 1. [file elife-65310-code1.zip › src/README]

1.preprocessData: Scripts to prepare data for eQTM analysis.
2.generateCatalogue: Scripts to generate the eQTM catalogue.
3.DownstreamAnalyses: Scripts to reproduce the tables and figures of the manuscript.
README: this file.
