# Supplementary material for: Identification of autosomal cis expression quantitative trait methylation (cis eQTMs) in children’s blood
Source: eLife. 2022 Mar 18;11:e65310. doi: 10.7554/eLife.65310 (PMC8933004; doi:10.7554/eLife.65310)
Supplement: Source code 1. [file elife-65310-code1.zip › src/2.generateCatalogue/3.mainModel_geteQTMs.sh]

#!/bin/sh

###############################################################################
# Methylation vs Expression Analysis using:
#   - Methylation: ComBat
#   - Expression: SVA Residuals protecting age, sex, cohort and cell counts
#   - Model: adjust for age, sex, cohort
#   - All Samples
#   - Autosome chromosomes
###############################################################################

resFolder="results/MethComBatExpResidualsNoCellAdj"

## Run linear models
for i in {1..22}
do
  echo $i
  Rscript src/runLinearModelSubset.R data_fold="'$resFolder'" chr="'chr$i'" model="'nocell'" out_fold="'$resFolder'"
done

## Generate beta dsitributions per CpG
Rscript src/getBetaDistributionsCpGs.R folder="'$resFolder'" type="'autosome'"
Rscript src/getSignificantPairs.R resFolder="'$resFolder'" base="'cpgs'" distribution="'$resFolder/CpGsDistr.Rdata'"
