# Supplementary material for: Identification of autosomal cis expression quantitative trait methylation (cis eQTMs) in children’s blood
Source: eLife. 2022 Mar 18;11:e65310. doi: 10.7554/eLife.65310 (PMC8933004; doi:10.7554/eLife.65310)
Supplement: Source code 1. [file elife-65310-code1.zip › src/3.DownstreamAnalyses/README]

This folder contains the scripts needed to reproduce the plots and tables of the manuscript.

createWebFiles.R: generates the files found in the web catalogue.
eQTM_catalogue.R: generates figures and tables describing main features of eQTMs
eQTM_genetics.R: generates figures and tables of the effect of genetics on eQTMs
eQTM_interpretation.R: generates figures and tables of the molecular enrichment of eQTMs.
featuresDescriptives.R: generates figures and tables of descriptives of DNA methylation and gene expression probes.
populationDescriptives.R: generates figures and tables of the populations descriptives.
README: this file
